# Supplementary material for: Graphene Oxide Increases Corneal Permeation of Ciprofloxacin Hydrochloride from Oleogels: A Study with Cocoa Butter-Based Oleogels
Source: Gels. 2020 Nov 23;6(4):43. doi: 10.3390/gels6040043 (PMC7709633; doi:10.3390/gels6040043)
Supplement: Supplementary file 1 [file gels-06-00043-s001.zip]

Archive with 1 entries (1 files):
- gels-972203-supplementary.docx
